# Supplementary material for: How Actin Polymerization and Myosin II Activity Regulate Focal Adhesion Dynamics in Motile Cells
Source: Int J Mol Sci. 2025 Aug 9;26(16):7701. doi: 10.3390/ijms26167701 (PMC12386929; doi:10.3390/ijms26167701)
Supplement: Supplementary file 1 [file ijms-26-07701-s001.zip]

Archive with 1 entries (1 files):
- ijms-3608148-Supplementary.pdf
